# Supplementary material for: Knockout of the Chlorophyll a Oxygenase Gene OsCAO1 Reduces Chilling Tolerance in Rice Seedlings
Source: Genes (Basel). 2024 Jun 2;15(6):721. doi: 10.3390/genes15060721 (PMC11202714; doi:10.3390/genes15060721)
Supplement: Supplementary file 1 [file genes-15-00721-s001.zip]

Archive with 1 entries (1 files):
- Supplemental  table.pdf
